# Supplementary material for: High Expression of a Cancer Stemness-Related Gene, Chromobox 8 (CBX8), in Normal Tissue Adjacent to the Tumor (NAT) Is Associated with Poor Prognosis of Colorectal Cancer Patients
Source: Cells. 2022 Jun 6;11(11):1852. doi: 10.3390/cells11111852 (PMC9180723; doi:10.3390/cells11111852)
Supplement: Supplementary file 1 [file cells-11-01852-s001.zip]

Archive with 2 entries (2 files):
- supplementary figure S1.pdf
- supplementary figure S2.pdf
